# Supplementary material for: Salinity Effect on Soil Bacterial and Archaeal Diversity and Assembly in Phragmites australis Salt Marshes in the Qaidam Basin, China
Source: Microorganisms. 2025 May 29;13(6):1253. doi: 10.3390/microorganisms13061253 (PMC12195177; doi:10.3390/microorganisms13061253)
Supplement: Supplementary file 1 [file microorganisms-13-01253-s001.zip]

Archive with 1 entries (1 files):
- microorganisms-3639374-supplementary.pdf
